# Supplementary material for: Co-Culture of White Rot Fungi Pleurotus ostreatus P5 and Bacillus amyloliquefaciens B2: A Strategy to Enhance Lipopeptide Production and Suppress of Fusarium Wilt of Cucumber
Source: J Fungi (Basel). 2023 Oct 26;9(11):1049. doi: 10.3390/jof9111049 (PMC10672132; doi:10.3390/jof9111049)
Supplement: Supplementary file 1 [file jof-09-01049-s001.zip]

Archive with 1 entries (1 files):
- jof-2637969-supplementary.pdf
